# Supplementary material for: Antagonistic Regulation of ABA Responses by Duplicated Tandemly Repeated DUF538 Protein Genes in Arabidopsis
Source: Plants (Basel). 2023 Aug 19;12(16):2989. doi: 10.3390/plants12162989 (PMC10459309; doi:10.3390/plants12162989)
Supplement: Supplementary file 1 [file plants-12-02989-s001.zip]

Archive with 3 entries (3 files):
- Supplemental Figures.pdf
- Table S1.xls
- Table S2.xls
